# Supplementary material for: modPDZpep: a web resource for structure based analysis of human PDZ-mediated interaction networks
Source: Biol Direct. 2016 Sep 21;11:48. doi: 10.1186/s13062-016-0151-4 (PMC5031328; doi:10.1186/s13062-016-0151-4)
Supplement: Additional file 1: — All Supplementary tables are merged into single Excel file. Table S1. ROC- and PR-AUC values for 14 Human PDZ domains with artificial negative interaction data. Approximately equal number of binder and nonbinder were considered in small sets and average AUC is calculated for each domain. For SCRIBBLE1_LAP4_3, PSCDBP and NHERF2_2, equal number of non-binder peptides were randomly selected and AUC is calculated. This is repeated twice to get average AUC. Table S2. List of 43 PDZ domains included in modPDzpep testset. PDZ domains which cannot be predicted by POW are marked as ‘N’, while those used in the training are marked ‘T’. The list of test set peptides for these 43 PDZ domains is available under Benchmark link of modPDZpep server. Table S3. List of phage display peptides which showed exact match in human C-terminal proteome Table S4. Amino acid variants present on human PDZ domains. (XLS 55 kb) [file 13062_2016_151_MOESM1_ESM.xls]

## Sheet: Sheet1
Table S1: ROC- and PR-AUC values for 14 Human PDZ domains with artificial negative interaction data
Domains	ROC-AUC	PR-AUC	#Binder	#Non-binder
DLG2_2	0.566711	0.483838	30	100
DLG2_3	0.655833	0.599596	48	100
DVL1	0.425029	0.511001	17	100
DVL2	0.78025	0.840388	38	100
GRIP1_6	0.595845	0.578083	7	100
LRRC7	0.820214	0.701595	31	100
MPP6	0.77881	0.753875	21	100
NHERF2_2	0.618103	0.528328	64	100
PDLIM4	0.696174	0.617226	13	100
PDZK1_1	0.563208	0.506733	53	100
PDZK1_3	0.438409	0.448825	22	100
PSCDBP	0.919018	0.91286	76	100
SCRIBBLE1_LAP4_3	0.627862	0.556989	62	100
SHANK3	0.676275	0.569333	51	100
Average	0.65441	0.614905
Std. dev.	0.139167	0.138183
Maximum value	0.919018	0.91286
Minimum Value	0.425029	0.448825

## Sheet: Sheet2
Table S2: List of 43 PDZ domains included in modPDzpep testset. PDZ domains which cannot be predicted by POW are marked as ‘N’, while those used in the training are marked ‘T’.
Domain	POW (structure based)	modPDZpep
DLG4_1	ü	ü
DLG4_3	T	ü
ErbinLAP2	T	ü
GIPC1_TIP_2	ü	ü
GOPC	ü	ü
GRIP2_2	ü	ü
GRIP2_3	ü	ü
InaDl_1	ü	ü
InaDl_2	T	ü
InaDl_3	ü	ü
InaDl_4	N	ü
InaDl_5	ü	ü
InaDl_6	ü	ü
InaDl_7	ü	ü
InaDl_8	ü	ü
InaDl_9	ü	ü
LIN7B	ü	ü
MAGI1_3	ü	ü
MAGI1_5	ü	ü
MAGI2_1	ü	ü
MAGI2_4	ü	ü
MAGI2_5	ü	ü
MAGI2_6	ü	ü
MAGI3_1	N	ü
MAGI3_2	ü	ü
MAGI3_3	T	ü
MAGI3_4	ü	ü
MUPP1_1	T	ü
MUPP1_10	T	ü
MUPP1_11	ü	ü
MUPP1_12	T	ü
MUPP1_13	ü	ü
MUPP1_2	ü	ü
MUPP1_3	T	ü
MUPP1_4	ü	ü
MUPP1_5	ü	ü
MUPP1_6	ü	ü
MUPP1_7	ü	ü
MUPP1_8	ü	ü
MUPP1_9	ü	ü
PICK1	ü	ü
PTPN13_PTPL1_PTP1E_1	ü	ü
PTPN13_PTPL1_PTP1E_2	ü	ü

## Sheet: Sheet3
Table S3: Phage display peptides mapping to human C-terminal proteome
PDZ domain	PDZ STRING ID	Phage display peptide	Five-residue peptide	Matched Peptide:ligand protein UniProt ID:UniProt AC/STRING ID:label (label N means New interaction,not present in STRING)
AF6	9606.ENSP00000375956	FFSKLKGTLL	KGTLL	KGTLL:HCP5:Q6MZN7:N
AF6	9606.ENSP00000375956	VPWISSSLDV	SSLDV	SSLDV:EMAL3:9606.ENSP00000378254:N
DLG3_2	9606.ENSP00000363480	XXXXRKETLV	KETLV	KETLV:ARHG8:9606.ENSP00000347134:N
DLG3_2	9606.ENSP00000363480	XXXXXKETRV	KETRV	KETRV:CLTR2:9606.ENSP00000282018:N
DLG3_2	9606.ENSP00000363480	XXXXXKSTTV	KSTTV	KSTTV:DCNL1:9606.ENSP00000292782:N
HTRA3	9606.ENSP00000303766	HTSNSGGVWI	GGVWI	GGVWI:KR203:9606.ENSP00000372276:N
LIN7A	9606.ENSP00000447488	XSSVWKETRV	KETRV	KETRV:CLTR2:9606.ENSP00000282018:N
MAGI1_3	9606.ENSP00000385450	PVVNRSCTLL	SCTLL	SCTLL:AL3B1:P43353:N	SCTLL:AL3B2:9606.ENSP00000255084:N
MAGI1_3	9606.ENSP00000385450	SLNPRSVTRL	SVTRL	SVTRL:S26A6:9606.ENSP00000378920:N
MAGI1_3	9606.ENSP00000385450	XXXXRSCTLL	SCTLL	SCTLL:AL3B1:P43353:N	SCTLL:AL3B2:9606.ENSP00000255084:N
MUPP1_13	9606.ENSP00000370410	FWDTLKETKL	KETKL	KETKL:ASND1:9606.ENSP00000260952:N
MUPP1_13	9606.ENSP00000370410	XXLSLKETRV	KETRV	KETRV:CLTR2:9606.ENSP00000282018:N
PDZK1_1	9606.ENSP00000342143	KAKTVFETFL	FETFL	FETFL:ATD2B:9606.ENSP00000238789:N
PDZK1_1	9606.ENSP00000342143	XSVVLFETFL	FETFL	FETFL:ATD2B:9606.ENSP00000238789:N
PSCDBP	9606.ENSP00000264192	IMKFISSGWF	SSGWF	SSGWF:MTP:9606.ENSP00000265517:N
SCRIBBLE1_LAP4_1	9606.ENSP00000349486	ASRIWRETDI	RETDI	RETDI:ADA1D:9606.ENSP00000368766:N
SCRIBBLE1_LAP4_1	9606.ENSP00000349486	FSSIWRETDL	RETDL	RETDL:KCNA5:9606.ENSP00000252321:N
SCRIBBLE1_LAP4_1	9606.ENSP00000349486	IRRIWRETSM	RETSM	RETSM:KCNB2:9606.ENSP00000430846:N
SCRIBBLE1_LAP4_1	9606.ENSP00000349486	LARLWRETSL	RETSL	RETSL:GCYA2:9606.ENSP00000431245:N
SCRIBBLE1_LAP4_1	9606.ENSP00000349486	LGRAWRETSL	RETSL	RETSL:GCYA2:9606.ENSP00000431245:N
SCRIBBLE1_LAP4_1	9606.ENSP00000349486	LLRRYLETSL	LETSL	LETSL:AT2B1:9606.ENSP00000261173:N	LETSL:AT2B2:9606.ENSP00000324172:N
SCRIBBLE1_LAP4_1	9606.ENSP00000349486	LLRVFRETSM	RETSM	RETSM:KCNB2:9606.ENSP00000430846:N
SCRIBBLE1_LAP4_1	9606.ENSP00000349486	SSGCYRETSL	RETSL	RETSL:GCYA2:9606.ENSP00000431245:N
SCRIBBLE1_LAP4_2	9606.ENSP00000349486	LRSRFLETDV	LETDV	LETDV:TOPK:9606.ENSP00000301905:N
SCRIBBLE1_LAP4_2	9606.ENSP00000349486	SRRSYLETDV	LETDV	LETDV:TOPK:9606.ENSP00000301905:N
SCRIBBLE1_LAP4_3	9606.ENSP00000349486	CKWCSFLTWL	FLTWL	FLTWL:YAP1:9606.ENSP00000282441:N	FLTWL:WWTR1:9606.ENSP00000353847:N
SCRIBBLE1_LAP4_3	9606.ENSP00000349486	FISFLRETSL	RETSL	RETSL:GCYA2:9606.ENSP00000431245:N
SCRIBBLE1_LAP4_3	9606.ENSP00000349486	FSIFFRETDL	RETDL	RETDL:KCNA5:9606.ENSP00000252321:N
SCRIBBLE1_LAP4_3	9606.ENSP00000349486	IGLPFRETSL	RETSL	RETSL:GCYA2:9606.ENSP00000431245:N
SCRIBBLE1_LAP4_3	9606.ENSP00000349486	KVEHFFETFL	FETFL	FETFL:ATD2B:9606.ENSP00000238789:N
SCRIBBLE1_LAP4_3	9606.ENSP00000349486	LSSWFRETSL	RETSL	RETSL:GCYA2:9606.ENSP00000431245:N
SCRIBBLE1_LAP4_3	9606.ENSP00000349486	PRLLYRETSL	RETSL	RETSL:GCYA2:9606.ENSP00000431245:N
SCRIBBLE1_LAP4_3	9606.ENSP00000349486	PSSLWRETDL	RETDL	RETDL:KCNA5:9606.ENSP00000252321:N
SCRIBBLE1_LAP4_3	9606.ENSP00000349486	RFSMFRETDL	RETDL	RETDL:KCNA5:9606.ENSP00000252321:N
SCRIBBLE1_LAP4_3	9606.ENSP00000349486	RKRSWLETSL	LETSL	LETSL:AT2B1:9606.ENSP00000261173:N	LETSL:AT2B2:9606.ENSP00000324172:N
SCRIBBLE1_LAP4_3	9606.ENSP00000349486	RVLWFRETDL	RETDL	RETDL:KCNA5:9606.ENSP00000252321:N
SCRIBBLE1_LAP4_3	9606.ENSP00000349486	SAPFWRETDL	RETDL	RETDL:KCNA5:9606.ENSP00000252321:N
SCRIBBLE1_LAP4_3	9606.ENSP00000349486	SLLFWRETSL	RETSL	RETSL:GCYA2:9606.ENSP00000431245:N
SCRIBBLE1_LAP4_3	9606.ENSP00000349486	SVPSFRETDL	RETDL	RETDL:KCNA5:9606.ENSP00000252321:N
SCRIBBLE1_LAP4_3	9606.ENSP00000349486	TAPPYRETDL	RETDL	RETDL:KCNA5:9606.ENSP00000252321:N
SHANK3	9606.ENSP00000442518	LRSCFTSTRL	TSTRL	TSTRL:KS6A2:9606.ENSP00000427015:N
SHANK3	9606.ENSP00000442518	PWLYQSRTRL	SRTRL	SRTRL:TM219:9606.ENSP00000279396:N
SHANK3	9606.ENSP00000442518	SVRTTSRTRL	SRTRL	SRTRL:TM219:9606.ENSP00000279396:N
SHANK3	9606.ENSP00000442518	XXXXWIRSRL	IRSRL	IRSRL:PMVK:9606.ENSP00000357452:N
TIAM2	9606.ENSP00000327315	XXXSWKETRV	KETRV	KETRV:CLTR2:9606.ENSP00000282018:N

## Sheet: Sheet4
Table S4: Amino acid variants present on human PDZ domains (analysis based on all human PDZs)
Domain Name	Gene name	Swiss-Prot AC	FTId	AA change	Type of variant	dbSNP	Disease name	PDZ domain boundries
GRID2_1	GRID2IP	A4D2P6	VAR_042909	p.Arg20Gln	Polymorphism	rs11761490	-	[3-84]	[279-356]
PSMD9_26Sproteasomeregulatorysubunitp27	PSMD9	O00233	VAR_057048	p.Arg134Trp	Polymorphism	rs1177573	-	[108-195]
DVL2	DVL2	O14641	VAR_064708	p.Ile282Thr	Unclassified	-	-	[267-339]
NHERF1_2	SLC9A3R1	O14745	VAR_048022	p.Glu225Lys	Disease	rs119486097	Nephrolithiasis/osteoporosis, hypophosphatemic, 2 (NPHLOP2) [MIM:612287]	[14-94]	[154-234]
NHERF1_1	SLC9A3R1	O14745	VAR_067661	p.Glu68Ala	Disease	rs139622189	Nephrolithiasis/osteoporosis, hypophosphatemic, 2 (NPHLOP2) [MIM:612287]	[14-94]	[154-234]
SIPA1L1	SIPA1L1	O43166	VAR_035549	p.Glu996Asp	Unclassified	-	A breast cancer sample	[967-1045]
HTRA2	HTRA2	O43464	VAR_027350	p.Gly399Ser	Disease	rs72470545	Parkinson disease 13 (PARK13) [MIM:610297]	[364-445]
HTRA2	HTRA2	O43464	VAR_046135	p.Arg404Trp	Unclassified	-	-	[364-445]
PSCDBP	CYTIP	O60759	VAR_051287	p.Gln83Glu	Polymorphism	rs2229345	-	[77-166]
ZASP_LDB3	LDB3	O75112	VAR_024008	p.Val55Ile	Polymorphism	rs3740343	-	[1-84]
MUPP1_5	MPDZ	O75970	VAR_056117	p.Glu702Lys	Polymorphism	rs4741289	-	[137-224]	[257-337]	[377-463]	[553-634]	[700-786]	[1008-1089]	[1151-1243]	[1350-1433]	[1483-1564]	[1629-1712]	[1725-1807]	[1862-1948]	[1987-2070]
MUPP1_5	MPDZ	O75970	VAR_056118	p.Glu702Val	Polymorphism	rs4740548	-	[137-224]	[257-337]	[377-463]	[553-634]	[700-786]	[1008-1089]	[1151-1243]	[1350-1433]	[1483-1564]	[1629-1712]	[1725-1807]	[1862-1948]	[1987-2070]
MUPP1_10	MPDZ	O75970	VAR_056120	p.Gly1663Arg	Polymorphism	rs2274648	-	[137-224]	[257-337]	[377-463]	[553-634]	[700-786]	[1008-1089]	[1151-1243]	[1350-1433]	[1483-1564]	[1629-1712]	[1725-1807]	[1862-1948]	[1987-2070]
APBA3_2	APBA3	O96018	VAR_011822	p.Ile527Phe	Polymorphism	rs1045236	-	[394-480]	[485-560]
LIMK1	LIMK1	P53667	VAR_042246	p.Gly190Ala	Polymorphism	rs35827364	-	[165-258]
LIMK1	LIMK1	P53667	VAR_042247	p.Ser247Asn	Polymorphism	rs55661242	-	[165-258]
LIMK2	LIMK2	P53671	VAR_042250	p.Arg213Cys	Polymorphism	rs34930775	-	[152-239]
ZO1_3	TJP1	Q07157	VAR_025153	p.Asn471Ser	Polymorphism	rs2229517	-	[23-110]	[186-264]	[421-502]
PTPN13_PTPL1_PTP1E_2	PTPN13	Q12923	VAR_016200	p.Leu1419Pro	Polymorphism	-	-	[1093-1178]	[1368-1452]	[1501-1588]	[1788-1868]	[1882-1965]
PTPN13_PTPL1_PTP1E_3	PTPN13	Q12923	VAR_016201	p.Ile1522Met	Polymorphism	rs2230600	-	[1093-1178]	[1368-1452]	[1501-1588]	[1788-1868]	[1882-1965]
DLG1_1	DLG1	Q12959	VAR_054335	p.Arg278Gln	Polymorphism	rs1134986	-	[224-310]	[319-405]	[466-546]
IL16_3	IL16	Q14005	VAR_019205	p.Asn1147Lys	Polymorphism	rs11556218	-	[216-302]	[355-440]	[1112-1197]	[1234-1319]
IL16_3	IL16	Q14005	VAR_053372	p.His1176Arg	Polymorphism	rs34159341	-	[216-302]	[355-440]	[1112-1197]	[1234-1319]
IL16_2	IL16	Q14005	VAR_058310	p.Pro434Ser	Polymorphism	rs4072111	-	[216-302]	[355-440]	[1112-1197]	[1234-1319]
PDZK11	PDZD11	Q5EBL8	VAR_069422	p.Ser81Tyr	Polymorphism	-	-	[47-129]
FRMPD2_2	FRMPD2	Q68DX3	VAR_065253	p.Thr1021Lys	Polymorphism	rs1898784	-	[775-861]	[950-1035]	[1079-1167]
PDZRN4_2_LNX4_2	PDZRN4	Q6ZMN7	VAR_020966	p.Gly429Ser	Polymorphism	rs285584	-	[224-314]	[402-486]
STXBP4_1	STXBP4	Q6ZWJ1	VAR_063103	p.Gly92Arg	Polymorphism	rs1156287	-	[19-105]
TIAM2	TIAM2	Q8IVF5	VAR_051995	p.Arg913His	Polymorphism	rs7770537	-	[890-976]
InaDl_5	INADL	Q8NI35	VAR_022695	p.Cys744Arg	Polymorphism	rs1134764	-	[134-221]	[248-328]	[365-453]	[553-639]	[686-772]	[1068-1160]	[1239-1322]	[1437-1520]	[1533-1615]	[1676-1762]
InaDl_2	INADL	Q8NI35	VAR_027988	p.Gly303Arg	Polymorphism	rs3762321	-	[134-221]	[248-328]	[365-453]	[553-639]	[686-772]	[1068-1160]	[1239-1322]	[1437-1520]	[1533-1615]	[1676-1762]
InaDl_3	INADL	Q8NI35	VAR_027990	p.Ile400Val	Polymorphism	rs7516332	-	[134-221]	[248-328]	[365-453]	[553-639]	[686-772]	[1068-1160]	[1239-1322]	[1437-1520]	[1533-1615]	[1676-1762]
InaDl_4	INADL	Q8NI35	VAR_027991	p.Gln599His	Polymorphism	rs1286812	-	[134-221]	[248-328]	[365-453]	[553-639]	[686-772]	[1068-1160]	[1239-1322]	[1437-1520]	[1533-1615]	[1676-1762]
InaDl_7	INADL	Q8NI35	VAR_027996	p.Arg1282His	Polymorphism	rs1134767	-	[134-221]	[248-328]	[365-453]	[553-639]	[686-772]	[1068-1160]	[1239-1322]	[1437-1520]	[1533-1615]	[1676-1762]
InaDl_8	INADL	Q8NI35	VAR_027998	p.Ala1504Pro	Polymorphism	rs13376115	-	[134-221]	[248-328]	[365-453]	[553-639]	[686-772]	[1068-1160]	[1239-1322]	[1437-1520]	[1533-1615]	[1676-1762]
DEPDC6	DEPTOR	Q8TB45	VAR_031818	p.Ser389Asn	Polymorphism	rs4871827	-	[330-407]
Prex1_1	PREX1	Q8TCU6	VAR_057191	p.Arg696Cys	Polymorphism	rs7271583	-	[625-703]
Prex1_1	PREX1	Q8TCU6	VAR_061798	p.Val659Met	Polymorphism	rs55904123	-	[625-703]
RAPGEF6	RAPGEF6	Q8TEU7	VAR_057168	p.Ser570Ala	Polymorphism	rs3756293	-	[530-615]
RAPGEF6	RAPGEF6	Q8TEU7	VAR_057169	p.Ala594Pro	Polymorphism	rs34112735	-	[530-615]
GIPC3	GIPC3	Q8TF64	VAR_065970	p.Arg189Cys	Disease	-	Deafness, autosomal recessive, 15 (DFNB15) [MIM:601869]	[112-192]
Carma2_CARD14	CARD14	Q9BXL6	VAR_048608	p.Val585Ile	Polymorphism	rs34367357	-	[568-658]
Carma2_CARD14	CARD14	Q9BXL6	VAR_068235	p.Ile593Asn	Polymorphism	rs281875220	-	[568-658]
Carma1_CARD11	CARD11	Q9BXL7	VAR_028117	p.Thr670Met	Polymorphism	rs3735134	-	[667-755]
Carma1_CARD11	CARD11	Q9BXL7	VAR_028118	p.Ser694Leu	Polymorphism	rs3735133	-	[667-755]
SDCBP2_SYNTENIN2_1	SDCBP2	Q9H190	VAR_053700	p.Val182Met	Polymorphism	rs2273959	-	[108-187]	[192-267]
SDCBP2_SYNTENIN2_2	SDCBP2	Q9H190	VAR_053701	p.Arg223Cys	Polymorphism	rs1048621	-	[108-187]	[192-267]
SDCBP2_SYNTENIN2_2	SDCBP2	Q9H190	VAR_053702	p.Gly242Arg	Polymorphism	rs4814111	-	[108-187]	[192-267]
FLJ21687_JM_10_Pdzx	MAGIX	Q9H6Y5	VAR_047036	p.Val173Leu	Polymorphism	rs5905720	-	[125-209]
ZO2_1	TJP2	Q9UDY2	VAR_016004	p.Val48Ala	Disease	-	Familial hypercholanemia (FHCA) [MIM:607748]	[33-120]	[307-385]	[509-590]
MAST1	MAST1	Q9Y2H9	VAR_051644	p.Ala1048Ser	Polymorphism	rs35052801	-	[967-1055]
GRIP1_3	GRIP1	Q9Y3R0	VAR_056904	p.Ala322Thr	Polymorphism	rs17102531	-	[53-136]	[150-238]	[252-336]	[472-561]	[573-658]	[673-755]	[1004-1086]
HARMONIN_3	USH1C	Q9Y6N9	VAR_012320	p.Glu519Asp	Polymorphism	rs1064074	-	[87-169]	[211-293]	[452-537]
